# Supplementary material for: A Real-Time Detection Device for the Rapid Quantification of Skin Casual Sebum Using the Oil Red O Staining Method
Source: Sensors (Basel). 2022 Apr 14;22(8):3016. doi: 10.3390/s22083016 (PMC9029847; doi:10.3390/s22083016)
Supplement: Supplementary file 1 [file sensors-22-03016-s001.zip]

Archive with 1 entries (1 files):
- sensors-1667980-supplementary-update.pdf
